# Supplementary material for: Metabolomic Associations of Asthma in the Hispanic Community Health Study/Study of Latinos
Source: Metabolites. 2022 Apr 16;12(4):359. doi: 10.3390/metabo12040359 (PMC9028429; doi:10.3390/metabo12040359)
Supplement: Supplementary file 1 [file metabolites-12-00359-s001.zip]

Archive with 1 entries (1 files):
- metabolites-1649796-supplementary.pdf
